# Supplementary material for: Predicting suitable habitat of the Chinese monal (Lophophorus lhuysii) using ecological niche modeling in the Qionglai Mountains, China
Source: PeerJ. 2017 Jul 5;5:e3477. doi: 10.7717/peerj.3477 (PMC5501155; doi:10.7717/peerj.3477)
Supplement: Tabe S1 — Source: GBIF, Global Biodiversity Information Facility; SHEN, Shen, Li & Xiang, 2010; AZH, Comprehensive scientific survey on Anzihe Nature Reserve; FTZ, Comprehensive scientific survey on Fengtongzhai National Nature Reserve; SAD,Sympatric animal database of the fourth national survey on giant panda; HSH, Infrared-triggered camera monitoring in Heishuihe Nature Reserve; LBH, Infrared-triggered camera monitoring in Labahe Nature Reserve; WL, Montane bird survey in Wolong National Nature Reserve. [file peerj-05-3477-s001.xlsx]

## Sheet: Sheet1
Species	E	N	No.	Source	Final model
Chinese monal	102.889	30.9234	1	GBIF	yes
Chinese monal	102.946	30.8785	2	GBIF	yes
Chinese monal	102.971	30.8813	3	GBIF
Chinese monal	102.971	30.8833	4	GBIF
Chinese monal	102.969	30.8839	5	GBIF
Chinese monal	102.888	30.923	6	GBIF
Chinese monal	102.6	30.53	7	GBIF
Chinese monal	103.012	31.8368	8	SHEN	yes
Chinese monal	103.033	31.6899	9	SHEN	yes
Chinese monal	103.05	31.6359	10	SHEN	yes
Chinese monal	103.136	31.7706	11	SHEN	yes
Chinese monal	102.978	31.673	12	SHEN	yes
Chinese monal	103.052	31.6453	13	SHEN	yes
Chinese monal	103.03	31.809	14	SHEN	yes
Chinese monal	103.133	30.771	15	AZH	yes
Chinese monal	103.173	30.7705	16	AZH	yes
Chinese monal	103.154	30.7801	17	AZH	yes
Chinese monal	102.487	30.4814	18	FTZ
Chinese monal	102.492	30.4876	19	FTZ	yes
Chinese monal	102.52	30.4401	20	FTZ	yes
Chinese monal	102.696	30.86	21	FTZ	yes
Chinese monal	102.815	30.584	22	FTZ	yes
Chinese monal	102.821	30.575	23	FTZ	yes
Chinese monal	102.825	30.578	24	FTZ
Chinese monal	102.83	30.5809	25	FTZ	yes
Chinese monal	102.837	30.7493	26	FTZ	yes
Chinese monal	102.838	30.5817	27	FTZ
Chinese monal	102.857	30.7463	28	FTZ	yes
Chinese monal	102.894	30.7345	29	FTZ	yes
Chinese monal	102.899	30.7187	30	FTZ	yes
Chinese monal	102.903	30.7301	31	FTZ	yes
Chinese monal	102.904	30.6431	32	FTZ	yes
Chinese monal	102.908	30.6293	33	FTZ	yes
Chinese monal	102.911	30.6364	34	FTZ
Chinese monal	102.913	30.6312	35	FTZ
Chinese monal	102.917	30.6512	36	FTZ	yes
Chinese monal	102.921	30.6411	37	FTZ	yes
Chinese monal	102.488	30.483	38	FTZ
Chinese monal	102.491	30.4847	39	FTZ
Chinese monal	102.489	30.4868	40	FTZ
Chinese monal	102.824	30.5765	41	FTZ
Chinese monal	102.826	30.5769	42	FTZ
Chinese monal	102.918	30.6384	43	FTZ
Chinese monal	102.899	30.7297	44	FTZ
Chinese monal	102.901	30.7289	45	FTZ
Chinese monal	102.928	30.9327	46	SAD	yes
Chinese monal	102.937	30.9139	47	SAD	yes
Chinese monal	102.952	30.9593	48	SAD	yes
Chinese monal	102.966	30.8781	49	SAD
Chinese monal	102.975	30.8274	50	SAD	yes
Chinese monal	102.973	30.8168	51	SAD	yes
Chinese monal	103.003	30.8403	52	SAD	yes
Chinese monal	103.015	30.8285	53	SAD	yes
Chinese monal	103.021	30.8463	54	SAD	yes
Chinese monal	103.02	30.9553	55	SAD	yes
Chinese monal	103.022	30.9738	56	SAD	yes
Chinese monal	103.029	30.8329	57	SAD	yes
Chinese monal	103.029	30.841	58	SAD	yes
Chinese monal	103.032	30.9615	59	SAD	yes
Chinese monal	103.094	30.8929	60	SAD	yes
Chinese monal	103.171	31.1252	61	SAD	yes
Chinese monal	103.193	31.1357	62	SAD	yes
Chinese monal	102.907	30.8879	63	SAD	yes
Chinese monal	103.33	31.007	64	SAD	yes
Chinese monal	103.272	31.2789	65	SAD	yes
Chinese monal	103.343	31.2713	66	SAD	yes
Chinese monal	103.277	31.2851	67	SAD	yes
Chinese monal	103.346	31.2761	68	SAD
Chinese monal	103.336	31.2566	69	SAD	yes
Chinese monal	103.115	30.7736	70	HSH
Chinese monal	103.12	30.7832	71	HSH	yes
Chinese monal	103.12	30.7594	72	HSH
Chinese monal	103.122	30.7778	73	HSH
Chinese monal	103.125	30.7691	74	HSH
Chinese monal	103.128	30.7742	75	HSH
Chinese monal	103.162	30.7011	76	HSH	yes
Chinese monal	103.13	30.7717	77	HSH
Chinese monal	103.124	30.7649	78	HSH	yes
Chinese monal	103.114	30.7736	79	HSH	yes
Chinese monal	103.121	30.7799	80	HSH
Chinese monal	103.127	30.7747	81	HSH
Chinese monal	103.126	30.7749	82	HSH
Chinese monal	103.091	30.7061	83	HSH	yes
Chinese monal	103.131	30.77	84	HSH
Chinese monal	102.458	30.2916	85	LBH
Chinese monal	102.452	30.2903	86	LBH	yes
Chinese monal	102.466	30.2888	87	LBH	yes
Chinese monal	102.533	30.2667	88	LBH	yes
Chinese monal	102.553	30.2655	89	LBH	yes
Chinese monal	102.921	30.8671	90	WL
Chinese monal	102.946	30.8967	91	WL
Chinese monal	102.971	30.8858	92	WL
Chinese monal	102.933	30.9011	93	WL	yes
Chinese monal	102.899	30.8893	94	WL
Chinese monal	102.918	30.8728	95	WL
Chinese monal	102.92	30.8707	96	WL	yes
Chinese monal	102.921	30.868	97	WL
Chinese monal	102.969	30.8879	98	WL	yes
Chinese monal	102.961	30.8789	99	WL	yes
Chinese monal	102.949	30.8936	100	WL	yes
Chinese monal	102.948	30.8976	101	WL
Chinese monal	102.943	30.9031	102	WL	yes
Chinese monal	102.943	30.9031	103	WL
Source: GBIF, Global Biodiversity Information Facility; SHEN, Shen et al. 2010; AZH, Comprehensive scientific survey on Anzihe Nature Reserve; FTZ, Comprehensive scientific survey on Fengtongzhai National Nature Reserve; SAD,Sympatric animal database of the fourth national survey on giant panda; HSH, Infrared-triggered camera monitoring in Heishuihe Nature Reserve; LBH, Infrared-triggered camera …
Raw data
